# Supplementary material for: Correction of pathogenic mitochondrial DNA in patient-derived disease models using mitochondrial base editors
Source: PLoS Biol. 2025 Jun 24;23(6):e3003207. doi: 10.1371/journal.pbio.3003207 (PMC12186987; doi:10.1371/journal.pbio.3003207)
Supplement: S2 Data — (XLSX) [file pbio.3003207.s008.xlsx]

## Sheet: TALE sequences
Construct name	Target variant	N0	TALE target sequence	TALE protein domain
4291-L1	m.4921T>C	T	CTGATAAAAGAGT	LDTGQLLKIAKRGGVTAVEAVHAWRNALTGAPLN LTPEQVVAIAS HD GGKQALETVQALLPVLCQAHGLTPQQVVAIAS NG GGKQALETVQRLLPVLCQAHGLTPQQVVAIAS NN GGKQALETVQALLPVLCQAHGLTPQQVVAIAS NI GGKQALETVQALLPVLCQAHGLTPQQVVAIAS NG GGKQALETVQALLPVLCQAHGLTPQQVVAIAS NI GGKQALETVQALLPVLCQAHGLTPEQVVAIAS NI GGKQALETVQALLPVLCQAHGLTPQQVVAIAS NI GGKQALETVQRLLPVLCQAHGLTPEQVVAIAS NI GGKQALETVQALLPVLCQAHGLTPQQVVAIAS NN GGKQALETVQALLPVLCQAHGLTPQ…
4291-L2	m.4921T>C	T	ATGTCTGATAT	LDTGQLLKIAKRGGVTAVEAVHAWRNALTGAPLN LTPEQVVAIAS NI GGKQALETVQALLPVLCQAHGLTPEQVVAIAS NG GGKQALETVQALLPVLCQAHGLTPEQVVAIAS NN GGKQALETVQALLPVLCQAHGLTPQQVVAIAS NG GGKQALETVQRLLPVLCQAHGLTPEQVVAIAS HD GGKQALETVQALLPVLCQAHGLTPQQVVAIAS NG GGKQALETVQALLPVLCQAHGLTPEQVVAIAS NN GGKQALETVQALLPVLCQAHGLTPEQVVAIAS NI GGKQALETVQALLPVLCQAHGLTPEQVVAIAS NG GGKQALETVQALLPVLCQAHGLTPQQVVAIAS NI GGKQALETVQRLLPVLCQAHGLTPE…
4291-R1	m.4921T>C	C	TCCTATTATTT	LDTGQLLKIAKRGGVTAVEAVHAWRNALTGAPLN LTPEQVVAIAS NG GGKQALETVQALLPVLCQAHGLTPEQVVAIAS HD GGKQALETVQRLLPVLCQAHGLTPQQVVAIAS HD GGKQALETVQRLLPVLCQAHGLTPQQVVAIAS NG GGKQALETVQRLLPVLCQAHGLTPQQVVAIAS NI GGKQALETVQRLLPVLCQAHGLTPQQVVAIAS NG GGKQALETVQALLPVLCQAHGLTPEQVVAIAS NG GGKQALETVQRLLPVLCQAHGLTPEQVVAIAS NI GGKQALETVQALLPVLCQAHGLTPQQVVAIAS NG GGKQALETVQALLPVLCQAHGLTPEQVVAIAS NG GGKQALETVQALLPVLCQAHGLTPQ…
4291-R2	m.4921T>C	T	CCTATTATTTACT	LDTGQLLKIAKRGGVTAVEAVHAWRNALTGAPLN LTPQQVVAIAS HD GGKQALETVQRLLPVLCQAHGLTPEQVVAIAS HD GGKQALETVQALLPVLCQAHGLTPQQVVAIAS NG GGKQALETVQALLPVLCQAHGLTPEQVVAIAS NI GGKQALETVQRLLPVLCQAHGLTPEQVVAIAS NG GGKQALETVQALLPVLCQAHGLTPQQVVAIAS NG GGKQALETVQRLLPVLCQAHGLTPQQVVAIAS NI GGKQALETVQRLLPVLCQAHGLTPEQVVAIAS NG GGKQALETVQRLLPVLCQAHGLTPQQVVAIAS NG GGKQALETVQALLPVLCQAHGLTPEQVVAIAS NG GGKQALETVQRLLPVLCQAHGLTPE…
15150-L1	m.15150G>A	T	CATAGGCTATGTCCT	LDTGQLLKIAKRGGVTAVEAVHAWRNALTGAPLN LTPQQVVAIAS HD GGKQALETVQRLLPVLCQAHGLTPEQVVAIAS NI GGKQALETVQALLPVLCQAHGLTPEQVVAIAS NG GGKQALETVQRLLPVLCQAHGLTPQQVVAIAS NI GGKQALETVQALLPVLCQAHGLTPEQVVAIAS NN GGKQALETVQALLPVLCQAHGLTPEQVVAIAS NN GGKQALETVQALLPVLCQAHGLTPEQVVAIAS HD GGKQALETVQRLLPVLCQAHGLTPEQVVAIAS NG GGKQALETVQRLLPVLCQAHGLTPEQVVAIAS NI GGKQALETVQALLPVLCQAHGLTPQQVVAIAS NG GGKQALETVQRLLPVLCQAHGLTPE…
15150-L2	m.15150G>A	T	AGGCTATGTCCT	LDTGQLLKIAKRGGVTAVEAVHAWRNALTGAPLN LTPQQVVAIAS NI GGKQALETVQRLLPVLCQAHGLTPEQVVAIAS NN GGKQALETVQALLPVLCQAHGLTPQQVVAIAS NN GGKQALETVQRLLPVLCQAHGLTPQQVVAIAS HD GGKQALETVQRLLPVLCQAHGLTPEQVVAIAS NG GGKQALETVQALLPVLCQAHGLTPEQVVAIAS NI GGKQALETVQRLLPVLCQAHGLTPQQVVAIAS NG GGKQALETVQALLPVLCQAHGLTPQQVVAIAS NN GGKQALETVQALLPVLCQAHGLTPQQVVAIAS NG GGKQALETVQALLPVLCQAHGLTPEQVVAIAS HD GGKQALETVQRLLPVLCQAHGLTPE…
15150-R1	m.15150G>A	C	CCCTCAGAATGAT	LDTGQLLKIAKRGGVTAVEAVHAWRNALTGAPLN LTPQQVVAIAS HD GGKQALETVQRLLPVLCQAHGLTPQQVVAIAS HD GGKQALETVQALLPVLCQAHGLTPQQVVAIAS HD GGKQALETVQALLPVLCQAHGLTPEQVVAIAS NG GGKQALETVQRLLPVLCQAHGLTPEQVVAIAS HD GGKQALETVQALLPVLCQAHGLTPEQVVAIAS NI GGKQALETVQRLLPVLCQAHGLTPQQVVAIAS NN GGKQALETVQALLPVLCQAHGLTPEQVVAIAS NI GGKQALETVQRLLPVLCQAHGLTPQQVVAIAS NI GGKQALETVQALLPVLCQAHGLTPEQVVAIAS NG GGKQALETVQRLLPVLCQAHGLTPE…
15150-R2	m.15150G>A	T	GGCCCCTCAGAATGAT	LDTGQLLKIAKRGGVTAVEAVHAWRNALTGAPLN LTPEQVVAIAS NN GGKQALETVQALLPVLCQAHGLTPEQVVAIAS NN GGKQALETVQALLPVLCQAHGLTPEQVVAIAS HD GGKQALETVQALLPVLCQAHGLTPQQVVAIAS HD GGKQALETVQALLPVLCQAHGLTPEQVVAIAS HD GGKQALETVQRLLPVLCQAHGLTPQQVVAIAS HD GGKQALETVQALLPVLCQAHGLTPQQVVAIAS NG GGKQALETVQALLPVLCQAHGLTPEQVVAIAS HD GGKQALETVQRLLPVLCQAHGLTPEQVVAIAS NI GGKQALETVQRLLPVLCQAHGLTPEQVVAIAS NN GGKQALETVQRLLPVLCQAHGLTPQ…

## Sheet: primers
Sanger sequencing primers
hmtTRNI_14598_PCR-F	tgaattcgaacagcatacccc
hmtTRNI_14598_PCR-R	gtgatgagtgtgcctgcaaa
m.15150_PCR-F2	ACGCCTCAACCGCCTTTTCATC
m.15150_PCR-R2	TGGGAGGTGATTCCTAGGGGGT
NGS on-target sequencing primers
m.4291-HTS-F	ACACTCTTTCCCTACACGACGCTCTTCCGATCTNNNNccatacccattacaatctccagc
m.4291-HTS-R	TGGAGTTCAGACGTGTGCTCTTCCGATCTgataggtggcacggagaattt
m.15150-HTS-F	ACACTCTTTCCCTACACGACGCTCTTCCGATCTNNNNgcgaggcctatattacggatc
m.15150-HTS-R	TGGAGTTCAGACGTGTGCTCTTCCGATCTgtgtgagggtgggactgtc
off-trgt 1-4291-HTS-F	ACACTCTTTCCCTACACGACGCTCTTCCGATCTNNNNgcacaaccagcattattaggatt
off-trgt 1-4291-HTS-R	TGGAGTTCAGACGTGTGCTCTTCCGATCTggaactcctggcctcaagt
off-trgt 2-4291-HTS-F	ACACTCTTTCCCTACACGACGCTCTTCCGATCTNNNNtggttgcttcttacatggct
off-trgt 2-4291-HTS-R	TGGAGTTCAGACGTGTGCTCTTCCGATCTtgaagaacctggaatcggact
off-trgt 3-4291-HTS-F	ACACTCTTTCCCTACACGACGCTCTTCCGATCTNNNNtccccaaataagtcagatcttgt
off-trgt 3-4291-HTS-R	TGGAGTTCAGACGTGTGCTCTTCCGATCTgtgacagagcaagaccctatt
off-trgt 4-4291-HTS-F	ACACTCTTTCCCTACACGACGCTCTTCCGATCTNNNNccctttgctttgatcttgtaggt
off-trgt 4-4291-HTS-R	TGGAGTTCAGACGTGTGCTCTTCCGATCTgctgacaacactatgacttcaca
off-trgt 5-4291-HTS-F	ACACTCTTTCCCTACACGACGCTCTTCCGATCTNNNNccccaaacccactcaagtct
off-trgt 5-4291-HTS-R	TGGAGTTCAGACGTGTGCTCTTCCGATCTcaagatgggatcctgggaca
off-trgt 6-4291-HTS-F	ACACTCTTTCCCTACACGACGCTCTTCCGATCTNNNNaactcccatatactttgtagcca
off-trgt 6-4291-HTS-R	TGGAGTTCAGACGTGTGCTCTTCCGATCTccctaaagagacatgacagct
off-trgt 7-4291-HTS-F	ACACTCTTTCCCTACACGACGCTCTTCCGATCTNNNNtgttgtttgtaatagcgacagga
off-trgt 7-4291-HTS-R	TGGAGTTCAGACGTGTGCTCTTCCGATCTggggaggaacatactatacatcc
off-trgt 8-4291-HTS-F	ACACTCTTTCCCTACACGACGCTCTTCCGATCTNNNNcgattgattcactttgcccg
off-trgt 8-4291-HTS-R	TGGAGTTCAGACGTGTGCTCTTCCGATCTgcaatgtctcctgtgatgatcc
off-trgt 9-4291-HTS-F	ACACTCTTTCCCTACACGACGCTCTTCCGATCTNNNNgcctaatgtaaatgtccttggga
off-trgt 9-4291-HTS-R	TGGAGTTCAGACGTGTGCTCTTCCGATCTttgtcacaattgttcagtttcct
Long range PCR primers
fwd_2478-10858	GCAAATCTTACCCCGCCTG
rev_2478-10858	AATTAGGCTGTGGGTGGTTG
fwd_2688-10653	GCCATACTAGTCTTTGCCGC
rev_2688-10653	GGCAGGTCAATTTCACTGG

## Sheet: off-target site info
	location	L2-Score	R5-Score	spacing region (nt)	strand	sequence
On-target	chrM:4269-4309			17	plus	TATGTCTGATATAAGAGTTACTTTGATAG-AGTAAATAATAGG
off-target 1	chr6:39610972-39611007	8.57	4.93	12	Plus	TATTTATAATAT-----TAAACACTCATC-AGTAAGTAATAGG
off-target 2	chr7:83190199-83190240	8.01	4.93	15	Plus	TATGTCAGAAAT--GTCACATATTCTTTT-AGTAAATAATGGG
off-target 3	chrX:118629520-118629557	8.05	5.25	13	Plus	AATTTCTGATAT----TTTTTAAAAAGTC-ATTAAATAATAGG
off-target 4	chr13:79972030-79972069	8.53	6.93	15	Plus	TATATATGAAAT--GGGTCTTTTAAAGGA-AGTAGATAATTGG
off-target 5	chr2:107554996-107555037	8.21	6.93	17	Minus	TATGACAAATATACCATACTAGAGTGAAA-TGTTAATAATAGG
off-target 6	chr6:105435810-105435852	8.41	6.93	18	Minus	TATAACAAATATACCACAGTAAATATAAGATGTTAATAATAGG
off-target 7	chr9:112612974-112613015	7.26	6.97	17	Plus	TATCTCTAATACATAGTGGTAAGAAGCAG-AGTATAGAATAGG
off-target 8	chr14:62010608-62010648	8.21	7.25	16	Minus	TATACCTGACAT-CCTTCAGTAAAAATGT-ATTAAATATTAGG
off-target 9	chr14:67011074-67011110	8.73	7.25	12	Minus	TATATATAACAT-----TTGAAACATTTC-ATTAAATAATGGG
